# Supplementary material for: Candida tropicalis culture supernatants modulate Pseudomonas aeruginosa antimicrobial resistance and biofilm formation
Source: Sci Rep. 2025 Dec 13;16:2094. doi: 10.1038/s41598-025-31858-6 (PMC12808655; doi:10.1038/s41598-025-31858-6)
Supplement: Supplementary file 1 — Supplementary Material 1 [file 41598_2025_31858_MOESM1_ESM.xlsx]

## Sheet: Microbial growth
Raw data (OD600 values) for comparison of growth rate of PA and CT strains in response to microbial supernatants
	Value 1	Value 2	Value 3	Standard deviation
PA-ATCC	0.8072	0.8105	0.7945	0.00844768
PA-ATCC-CT-ATCCsup	0.5308	0.5342	0.5551	0.0131584
PA-ATCC-CT-LBFsup	0.5408	0.5103	0.5486	0.0202401
PA-ATCC-CT-HBFsup	0.5266	0.5006	0.5417	0.0207895
PA-LBF	0.6971	0.6902	0.6802	0.00849725
PA-LBF-CT-ATCCsup	0.2778	0.3186	0.2939	0.0205505
PA-LBF-CT-LBFsup	0.2109	0.2048	0.2229	0.00920887
PA-LBF-CT-HBFsup	0.089	0.0884	0.0883	0.000378594
PA-HBF	0.6138	0.6254	0.5998	0.0128187
PA-HBF-CT-ATCCsup	0.5327	0.5523	0.5637	0.0156797
PA-HBF-CT-LBFsup	0.7224	0.7226	0.7157	0.00392726
PA-HBF-CT-HBFsup	0.3011	0.3005	0.311	0.00589661
CT-ATCC	0.7931	0.8234	0.7993	0.016007
CT-ATCC-PA-ATCCsup	0.4448	0.4263	0.4042	0.0203266
CT-ATCC-PA-LBFsup	0.4614	0.4448	0.4679	0.0119123
CT-ATCC-PA-HBFsup	0.4394	0.4215	0.4147	0.0127589
CT-LBF	0.4124	0.3929	0.3918	0.0115889
CT-LBF-PA-ATCCsup	0.3806	0.3607	0.3713	0.00995707
CT-LBF-PA-LBFsup	0.2804	0.2978	0.3297	0.0250029
CT-LBF-PA-HBFsup	0.1974	0.1868	0.2168	0.0152136
CT-HBF	0.8778	0.8947	0.9143	0.0182666
CT-HBF-PA-ATCCsup	0.8344	0.8401	0.8574	0.0119776
CT-HBF-PA-LBFsup	0.5419	0.5603	0.5478	0.00939521
CT-HBF-PA-HBFsup	0.2115	0.2217	0.2409	0.0149278
Negative Control (Media only)	0.045	0.0452	0.0427

## Sheet: Biofilm
Raw data (OD570 values) for comparison of biofilm formation by PA and CT strains in response to microbial supernatants
	Value 1	Value 2	Value 3	Standard deviation
PA-ATCC	0.7321	0.7175	0.7111	0.0107635
PA-ATCC-CT-ATCCsup	0.6287	0.6307	0.6198	0.00580259
PA-ATCC-CT-LBFsup	0.6603	0.6206	0.6502	0.0206327
PA-ATCC-CT-HBFsup	0.4225	0.4347	0.4576	0.0178197
PA-LBF	0.5462	0.5404	0.5218	0.0127473
PA-LBF-CT-ATCCsup	0.5963	0.5935	0.5853	0.00571664
PA-LBF-CT-LBFsup	0.7329	0.7287	0.7086	0.0129881
PA-LBF-CT-HBFsup	0.3659	0.3967	0.4248	0.0294603
PA-HBF	0.9976	0.9854	0.9794	0.00927434
PA-HBF-CT-ATCCsup	0.6388	0.6531	0.6371	0.00878806
PA-HBF-CT-LBFsup	0.9565	0.9596	0.9416	0.00962306
PA-HBF-CT-HBFsup	0.4106	0.3795	0.3943	0.015556
CT-ATCC	0.8297	0.8596	0.8381	0.0154209
CT-ATCC-PA-ATCCsup	0.6324	0.6316	0.6217	0.00596015
CT-ATCC-PA-LBFsup	0.4571	0.4221	0.4479	0.0181442
CT-ATCC-PA-HBFsup	0.2744	0.2878	0.2817	0.00670895
CT-LBF	0.5033	0.5086	0.4891	0.0100828
CT-LBF-PA-ATCCsup	0.5182	0.5113	0.5187	0.00413562
CT-LBF-PA-LBFsup	0.7426	0.7433	0.7203	0.0130817
CT-LBF-PA-HBFsup	0.3721	0.3907	0.3984	0.0135212
CT-HBF	0.9914	1.0953	1.0973	0.0605723
CT-HBF-PA-ATCCsup	1.003	0.9839	0.9915	0.00961613
CT-HBF-PA-LBFsup	0.9669	0.9864	0.9927	0.013451
CT-HBF-PA-HBFsup	0.6595	0.6722	0.6693	0.00665507
Negative Control (Media only)	0.2162	0.2261	0.2414

## Sheet: CT- AMR
Raw data (OD600 values) for comparison of antimicrobial susceptibility of CT strains to various antifungals in response to PA supernatants
	CT-ATCC					CT-ATCC-PA-ATCCsup					CT-ATCC-PA-LBFsup					CT-ATCC-PA-HBFsup
AMB	Value 1	Value 2	Value 3	SD		Value 1	Value 2	Value 3	SD		Value 1	Value 2	Value 3	SD		Value 1	Value 2	Value 3	SD
0.01 μg/ml	0.4758	0.4962	0.4989	0.0126297		0.2903	0.3037	0.3012	0.00712531		0.2521	0.2598	0.2612	0.0049		0.0168	0.0185	0.0187	0.00104403
0.05 μg/ml	0.4823	0.4958	0.4835	0.00747195		0.2759	0.2875	0.2835	0.00589237		0.2319	0.2371	0.2375	0.0031241		0.0182	0.0203	0.0209	0.00141774
0.1 μg/ml	0.4721	0.4685	0.467	0.00262107		0.2651	0.2703	0.2672	0.00261598		0.2423	0.2478	0.247	0.00297153		0.0174	0.0189	0.0198	0.00121244
0.5 μg/ml	0.0156	0.0137	0.0136	0.00112694		0.2689	0.2754	0.2717	0.00326037		0.2519	0.2575	0.258	0.00338674		0.0186	0.0201	0.0207	0.00108167
1 μg/ml	0.0154	0.0173	0.0176	0.00119304		0.2731	0.2799	0.2771	0.0034176		0.2739	0.2808	0.2814	0.00416773		0.0177	0.019	0.0197	0.00101489
2 μg/ml	0.0142	0.0135	0.0136	0.000378594		0.2595	0.2642	0.2617	0.0023516		0.2324	0.2375	0.2375	0.00294449		0.0102	0.0111	0.0117	0.000754983
FLC
0.01 μg/ml	0.3851	0.4002	0.4018	0.00921466		0.2622	0.2671	0.2645	0.00245153		0.2328	0.2372	0.2367	0.00240901		0.1121	0.1149	0.116	0.0020108
0.05 μg/ml	0.3665	0.3628	0.3681	0.00271846		0.2343	0.2392	0.2366	0.00245153		0.2331	0.2371	0.2369	0.00225389		0.0117	0.0126	0.0132	0.000754983
0.1 μg/ml	0.3557	0.3698	0.3776	0.0111		0.2351	0.2404	0.2376	0.00265141		0.2316	0.2363	0.2356	0.00253574		0.0118	0.0126	0.0131	0.000655744
0.5 μg/ml	0.0143	0.0152	0.0143	0.000519615		0.234	0.2391	0.2367	0.00255147		0.2308	0.2352	0.2348	0.00243311		0.0115	0.0124	0.013	0.000754983
1 μg/ml	0.0151	0.0139	0.0138	0.000723418		0.2322	0.2371	0.2345	0.00245153		0.2309	0.2351	0.2348	0.00234307		0.0116	0.0123	0.0129	0.000650641
2 μg/ml	0.0132	0.0138	0.0132	0.00034641		0.2331	0.2382	0.2355	0.00255147		0.2219	0.2261	0.2256	0.0022942		0.0115	0.0124	0.013	0.000754983
KT
0.01 μg/ml	0.3501	0.3594	0.3603	0.00564712		0.243	0.2483	0.2464	0.00268514		0.2954	0.3003	0.3004	0.00285832		0.1233	0.1258	0.1271	0.00193132
0.05 μg/ml	0.3529	0.3582	0.3619	0.00452364		0.2312	0.2357	0.2333	0.00225167		0.2958	0.3002	0.3001	0.00251197		0.1228	0.1251	0.126	0.00165025
0.1 μg/ml	0.2305	0.2378	0.234	0.00365103		0.2217	0.2248	0.2233	0.00155027		0.2961	0.3	0.3	0.00225167		0.012	0.0132	0.0138	0.000916515
0.5 μg/ml	0.0129	0.0122	0.0124	0.000360555		0.2215	0.2246	0.2231	0.00155027		0.295	0.2995	0.2993	0.00254231		0.0121	0.013	0.0136	0.000754983
1 μg/ml	0.0111	0.0114	0.0115	0.000208167		0.2128	0.2158	0.2146	0.00150997		0.2947	0.2997	0.2993	0.00277849		0.0114	0.0123	0.0129	0.000754983
2 μg/ml	0.0115	0.0111	0.0113	0.0002		0.2119	0.2149	0.2137	0.00150997		0.294	0.2985	0.2983	0.00254231		0.0114	0.0123	0.0129	0.000754983
	CT-LBF					CT-LBF-PA-ATCCsup					CT-LBF-PA-LBFsup					CT-LBF-PA-HBFsup
AMB	Value 1	Value 2	Value 3	SD		Value 1	Value 2	Value 3	SD		Value 1	Value 2	Value 3	SD		Value 1	Value 2	Value 3	SD
0.01 μg/ml	1.7985	1.792	1.7945	0.00327872		1.0438	1.0489	1.0471	0.0025865		1.0711	1.0755	1.0754	0.00251197		1.0342	1.0375	1.039	0.00245561
0.05 μg/ml	1.7901	1.7952	1.7922	0.0025632		1.0429	1.048	1.0462	0.0025865		1.0709	1.0745	1.0747	0.00213854		1.0321	1.0352	1.0371	0.00252389
0.1 μg/ml	1.7775	1.7832	1.782	0.003005		1.0409	1.046	1.0443	0.00259679		1.0705	1.0742	1.074	0.00208087		1.0315	1.0347	1.0364	0.00248797
0.5 μg/ml	1.7792	1.7835	1.7814	0.00215019		0.0435	0.0467	0.0466	0.00181934		1.0706	1.0748	1.0747	0.00239653		1.0327	1.0361	1.0377	0.00255343
1 μg/ml	1.7702	1.7749	1.7725	0.00235018		0.0453	0.0485	0.0475	0.00163707		1.0714	1.0758	1.0762	0.00266333		0.0128	0.0138	0.0143	0.000763763
2 μg/ml	1.7719	1.7751	1.7733	0.00160416		0.0472	0.0501	0.0495	0.0015308		1.0713	1.0752	1.0751	0.00222336		0.0127	0.0137	0.0142	0.000763763
FLC
0.01 μg/ml	1.2809	1.2907	1.2847	0.00494099		0.0158	0.0169	0.0166	0.000568624		0.5052	0.5135	0.514	0.00494267		0.4122	0.4151	0.4165	0.00219317
0.05 μg/ml	1.1651	1.173	1.1705	0.00403774		0.0162	0.0173	0.0169	0.000556776		0.4881	0.4952	0.495	0.00404269		0.4113	0.4139	0.4153	0.00202978
0.1 μg/ml	1.2958	1.3021	1.301	0.00336502		0.0171	0.0182	0.0178	0.000556776		0.4845	0.4903	0.4895	0.00314325		0.413	0.4158	0.4174	0.00222711
0.5 μg/ml	1.0891	1.0952	1.0926	0.00306105		0.0158	0.0167	0.0164	0.000458258		0.4829	0.4888	0.4878	0.00315753		0.4111	0.4136	0.4152	0.0020664
1 μg/ml	0.6851	0.6932	0.6902	0.00409512		0.0151	0.0159	0.0156	0.000404145		0.4799	0.4855	0.4842	0.00293087		0.0148	0.0157	0.0161	0.000665833
2 μg/ml	0.0511	0.0547	0.0538	0.0018735		0.0159	0.0168	0.0165	0.000458258		0.4592	0.464	0.4635	0.00263881		0.0147	0.0154	0.0159	0.000602771
KT
0.01 μg/ml	0.5921	0.595	0.5932	0.00146401		0.0156	0.0163	0.0161	0.000360555		0.3225	0.3289	0.329	0.00372424		0.3745	0.3773	0.3786	0.00209523
0.05 μg/ml	0.457	0.4615	0.4589	0.00225906		0.0157	0.0164	0.0162	0.000360555		0.314	0.319	0.3192	0.00294618		0.3552	0.3582	0.3597	0.00229129
0.1 μg/ml	0.3267	0.3303	0.3294	0.0018735		0.0149	0.0156	0.0154	0.000360555		0.3127	0.3177	0.3176	0.00285832		0.3211	0.3242	0.3255	0.00226053
0.5 μg/ml	0.2678	0.2704	0.2691	0.0013		0.0143	0.0149	0.0147	0.000305505		0.3068	0.3109	0.3105	0.00226053		0.3111	0.314	0.315	0.00202567
1 μg/ml	0.016	0.0165	0.0164	0.000264575		0.0133	0.0138	0.0136	0.000251661		0.3009	0.305	0.304	0.00213776		0.0147	0.0156	0.016	0.000665833
2 μg/ml	0.0161	0.0163	0.0162	0.0001		0.0135	0.014	0.0139	0.000264575		0.2714	0.2752	0.2748	0.00208806		0.0145	0.0154	0.0157	0.0006245
	CT-HBF					CT-HBF-PA-ATCCsup					CT-HBF-PA-LBFsup					CT-HBF-PA-HBFsup
AMB	Value 1	Value 2	Value 3	SD		Value 1	Value 2	Value 3	SD		Value 1	Value 2	Value 3	SD		Value 1	Value 2	Value 3	SD
0.01 μg/ml	1.3502	1.3608	1.3555	0.0053		1.1268	1.1323	1.1298	0.00275379		0.895	0.9019	0.902	0.0040129		0.0129	0.0137	0.014	0.000568624
0.05 μg/ml	1.1303	1.1408	1.1355	0.00525008		1.1242	1.1295	1.127	0.00265141		0.8765	0.8825	0.882	0.00332916		0.0131	0.0138	0.0142	0.000556776
0.1 μg/ml	1.1245	1.1352	1.1298	0.00535008		1.123	1.1282	1.1259	0.00260576		0.8577	0.8633	0.8624	0.00300721		0.0126	0.0133	0.0137	0.000556776
0.5 μg/ml	1.1234	1.134	1.1287	0.0053		1.1235	1.1287	1.1264	0.00260576		0.8481	0.8537	0.8527	0.00298664		0.0133	0.0141	0.0146	0.000655744
1 μg/ml	1.1236	1.1342	1.1289	0.0053		1.1209	1.126	1.1237	0.00255408		0.8382	0.8432	0.8428	0.00277849		0.0132	0.0139	0.0143	0.000556776
2 μg/ml	1.1245	1.1351	1.1298	0.0053		1.1198	1.1249	1.1226	0.00255408		0.8395	0.8446	0.8443	0.00286182		0.0133	0.014	0.0144	0.000556776
FLC
0.01 μg/ml	0.9936	1.0052	0.999	0.0058046		0.0136	0.0142	0.0139	0.0003		0.4362	0.4403	0.4402	0.0023388		0.2271	0.2299	0.231	0.0020108
0.05 μg/ml	0.9793	0.987	0.9824	0.00387427		0.0135	0.0141	0.0138	0.0003		0.4364	0.4405	0.4404	0.0023388		0.2649	0.2684	0.2695	0.00240208
0.1 μg/ml	0.9854	0.9942	0.9896	0.00440151		0.013	0.0136	0.0133	0.0003		0.4357	0.4395	0.4393	0.00213854		0.2428	0.2462	0.2473	0.00234592
0.5 μg/ml	0.9811	0.9904	0.9857	0.00465009		0.0118	0.0122	0.012	0.0002		0.4359	0.4398	0.4397	0.00222336		0.2511	0.2542	0.2555	0.00226053
1 μg/ml	0.9591	0.9682	0.9637	0.00455009		0.0127	0.0133	0.013	0.0003		0.4356	0.4395	0.4396	0.00228108		0.1542	0.1573	0.1589	0.00238956
2 μg/ml	0.9492	0.9581	0.9536	0.00445009		0.0125	0.0131	0.0128	0.0003		0.4349	0.4388	0.4389	0.00228108		0.0108	0.0115	0.012	0.000602771
KT
0.01 μg/ml	0.6733	0.6782	0.6757	0.00245017		0.0133	0.0159	0.0146	0.0013		0.1404	0.1438	0.144	0.0020232		0.232	0.2351	0.2364	0.00226053
0.05 μg/ml	0.6582	0.6628	0.6602	0.00230651		0.0132	0.0138	0.0135	0.0003		0.1397	0.1429	0.1428	0.00181934		0.2289	0.2318	0.2332	0.00219317
0.1 μg/ml	0.658	0.6624	0.66	0.00220303		0.0119	0.0168	0.0178	0.00315753		0.1375	0.1408	0.1406	0.00185023		0.2289	0.2318	0.2332	0.00219317
0.5 μg/ml	0.6576	0.6618	0.6594	0.00210713		0.0121	0.0133	0.0157	0.00183303		0.1369	0.1402	0.1399	0.00182483		0.2188	0.2218	0.2231	0.0022053
1 μg/ml	0.6415	0.6454	0.6431	0.00196044		0.0134	0.0158	0.0113	0.00225167		0.1364	0.1394	0.1392	0.0016773		0.1019	0.1049	0.1065	0.00233524
2 μg/ml	0.6398	0.6432	0.6413	0.00170392		0.0142	0.0148	0.0145	0.0003		0.1363	0.1392	0.1391	0.00164621		0.0131	0.0138	0.0142	0.000556776

## Sheet: PA- AMR
Raw data (OD600 values) for comparison of antimicrobial susceptibility of PA strains to various antimicrobials in response to CT supernatants
	PA-ATCC					PA-ATCC-CT-ATCCsup					PA-ATCC-CT-LBFsup					PA-ATCC-CT-HBFsup
GEN	Value 1	Value 2	Value 3	SD		Value 1	Value 2	Value 3	SD		Value 1	Value 2	Value 3	SD		Value 1	Value 2	Value 3	SD
0.01 μg/ml	0.8124	0.7911	0.79	0.0126271		0.5842	0.5997	0.5854	0.00862342		0.5267	0.5146	0.5292	0.00780833		0.3656	0.3675	0.3694	0.0019
0.05 μg/ml	0.8035	0.7792	0.7867	0.0124431		0.5797	0.5832	0.6061	0.0143389		0.5257	0.5195	0.5313	0.00590254		0.3517	0.3506	0.3717	0.0118773
0.1 μg/ml	0.7999	0.7783	0.779	0.0122737		0.5964	0.5744	0.5923	0.0116991		0.528	0.5181	0.54	0.0109668		0.364	0.353	0.3561	0.00567186
0.5 μg/ml	0.791	0.7732	0.7827	0.00890674		0.5738	0.5905	0.5757	0.00914276		0.5152	0.5291	0.5305	0.00845833		0.3577	0.3582	0.3545	0.00200749
1 μg/ml	0.02	0.0101	0.0095	0.00589661		0.0123	0.0151	0.0116	0.00185203		0.5158	0.5266	0.5314	0.00798999		0.3522	0.3504	0.3612	0.00578619
2 μg/ml	0.0187	0.011	0.009	0.00512152		0.0152	0.0109	0.0127	0.00215948		0.5409	0.5111	0.5258	0.0149004		0.3312	0.3657	0.3509	0.0173079
AMK
0.01 μg/ml	0.9064	0.8933	0.8967	0.00679779		0.9561	0.9414	0.9787	0.0187889		0.6434	0.6299	0.6374	0.00676387		0.2745	0.279	0.2757	0.00638514
0.05 μg/ml	0.9093	0.8821	0.9011	0.0139528		0.9433	0.9436	0.9434	0.000152753		0.6505	0.6694	0.6525	0.0103828		0.2708	0.275	0.2657	0.00465725
0.1 μg/ml	0.8951	0.8908	0.8867	0.0042004		0.9352	0.9513	0.9406	0.0081941		0.6493	0.6567	0.6371	0.00989747		0.2569	0.2807	0.2676	0.0119202
0.5 μg/ml	0.0201	0.0081	0.0074	0.00713886		0.9145	0.9429	0.9167	0.0158		0.6553	0.6453	0.6716	0.0132752		0.2591	0.2608	0.2838	0.013796
1 μg/ml	0.0219	0.0014	0.0124	0.0102591		0.0154	0.0123	0.0136	0.00155671		0.6449	0.642	0.6539	0.00620511		0.2725	0.2644	0.2599	0.00638514
2 μg/ml	0.01074	0.01108	0.0121	0.000707766		0.0155	0.0117	0.0119	0.00213854		0.6677	0.6497	0.6563	0.00910604		0.2628	0.2699	0.2578	0.0060803
CIP
0.01 μg/ml	0.9973	0.9923	1.0059	0.00687895		0.0099	0.0114	0.0131	0.00160104		0.8387	0.8465	0.8186	0.0143948		0.4737	0.4759	0.4964	0.0125192
0.05 μg/ml	0.9836	0.9939	0.9825	0.00628835		0.0105	0.0117	0.0129	0.0012		0.8621	0.8379	0.8366	0.0143619		0.4954	0.4809	0.4589	0.018378
0.1 μg/ml	0.9641	0.974	0.9825	0.00920887		0.0136	0.0106	0.0119	0.00150444		0.8607	0.8642	0.8452	0.0101119		0.4759	0.4851	0.4661	0.00950158
0.5 μg/ml	0.0114	0.0062	0.0234	0.00882119		0.0113	0.0092	0.0137	0.00225167		0.8951	0.8867	0.9074	0.0104111		0.489	0.478	0.4537	0.0180628
1 μg/ml	0.0037	0.0207	0.0159	0.00876432		0.0128	0.0104	0.0113	0.00121244		0.8544	0.8565	0.8532	0.00167033		0.4694	0.4808	0.4532	0.0138694
2 μg/ml	0.0118	0.0139	0.0122	0.00111505		0.0117	0.0112	0.0116	0.000264575		0.8359	0.8484	0.8554	0.00987843		0.4671	0.4691	0.4717	0.00230651
	PA-LBF					PA-LBF-CT-ATCCsup					PA-LBF-CT-LBFsup					PA-LBF-CT-HBFsup
GEN	Value 1	Value 2	Value 3	SD		Value 1	Value 2	Value 3	SD		Value 1	Value 2	Value 3	SD		Value 1	Value 2	Value 3	SD
0.01 μg/ml	1.0762	1.0924	1.0868	0.0082276		0.9848	0.9751	0.9771	0.00512152		1.6833	1.6726	1.6785	0.00535942		0.6609	0.6442	0.6553	0.00849961
0.05 μg/ml	1.0912	1.0725	1.0874	0.00988383		0.0975	0.1121	0.0898	0.0113265		1.6915	1.673	1.6806	0.00929892		0.6452	0.6364	0.6494	0.00663425
0.1 μg/ml	1.0891	1.0814	1.0863	0.00389744		0.0933	0.1046	0.0991	0.00565066		1.671	1.697	1.6798	0.0132242		0.6461	0.6487	0.6354	0.00704911
0.5 μg/ml	1.0725	1.0884	1.0926	0.0106024		0.1071	0.0894	0.0942	0.00915369		1.6727	1.6726	1.6872	0.0084006		0.6461	0.6354	0.6223	0.0119202
1 μg/ml	1.0978	1.0841	1.0866	0.00729589		0.0207	0.0123	0.0087	0.00615792		1.6946	1.6846	1.6802	0.00737925		0.6322	0.6374	0.6339	0.00265141
2 μg/ml	1.0925	1.0889	1.0877	0.002498		0.0133	0.0137	0.0146	0.000665833		1.6731	1.678	1.688	0.00759408		0.6204	0.6252	0.6249	0.00268887
AMK
0.01 μg/ml	1.2298	1.2489	1.2372	0.00963033		1.2102	1.1832	1.2028	0.0139518		1.9386	1.9081	1.9124	0.0165085		0.8363	0.8566	0.8466	0.0101504
0.05 μg/ml	1.2259	1.2305	1.2087	0.0114909		1.2006	1.1804	1.2151	0.0174279		1.9058	1.906	1.911	0.00294618		0.8466	0.847	0.8435	0.00191572
0.1 μg/ml	1.2035	1.2257	1.2162	0.0111384		1.201	1.2027	1.1897	0.00706612		1.897	1.8969	1.9004	0.00199249		0.86	0.8361	0.8348	0.0141888
0.5 μg/ml	1.2002	1.2158	1.2125	0.00822131		0.0147	0.0148	0.0152	0.000264575		1.8912	1.8927	1.8915	0.000793725		0.8311	0.8484	0.8482	0.00993093
1 μg/ml	1.1904	1.2092	1.1996	0.00940071		0.0125	0.0174	0.0151	0.00245153		1.8852	1.8992	1.884	0.00845064		0.8147	0.8338	0.8254	0.00957305
2 μg/ml	1.2025	1.1954	1.1988	0.00355106		0.0154	0.0181	0.0112	0.00347707		1.89	1.8851	1.8616	0.0151812		0.8242	0.8323	0.817	0.00765441
CIP
0.01 μg/ml	1.4402	1.4539	1.4518	0.00737857		0.0141	0.0117	0.0129	0.0012		1.588	1.6018	1.5805	0.0108042		0.8898	0.8941	0.9124	0.012001
0.05 μg/ml	1.3415	1.3678	1.362	0.0138177		0.0163	0.0104	0.0125	0.00299054		1.5893	1.5763	1.5906	0.00790759		0.9029	0.8851	0.9081	0.0120615
0.1 μg/ml	1.195	1.2132	1.2102	0.00975773		0.0124	0.0131	0.0134	0.00051316		1.5894	1.5693	1.5867	0.0109092		0.8912	0.8963	0.9063	0.00768136
0.5 μg/ml	0.3412	0.3608	0.3609	0.011345		0.0128	0.0117	0.0128	0.000635085		1.5905	1.5671	1.6091	0.0210457		0.8984	0.8977	0.8868	0.00650461
1 μg/ml	0.2245	0.2368	0.2308	0.00615061		0.0157	0.0137	0.0082	0.00388373		1.5848	1.5927	1.5898	0.00399625		0.8865	0.8754	0.8922	0.00854342
2 μg/ml	0.2072	0.2124	0.2108	0.00266333		0.0147	0.0128	0.0091	0.00284781		1.5888	1.5828	1.5891	0.00355387		0.8627	0.8836	0.8928	0.0154243
	PA-HBF					PA-HBF-CT-ATCCsup					PA-HBF-CT-LBFsup					PA-HBF-CT-HBFsup
GEN	Value 1	Value 2	Value 3	SD		Value 1	Value 2	Value 3	SD		Value 1	Value 2	Value 3	SD		Value 1	Value 2	Value 3	SD
0.01 μg/ml	0.5125	0.5172	0.5156	0.00238956		0.4841	0.4954	0.4991	0.0078143		1.324	1.3388	1.309	0.0149001		0.5987	0.5977	0.5982	0.0005
0.05 μg/ml	0.5079	0.5168	0.5155	0.00480729		0.4994	0.5026	0.497	0.00280951		1.3325	1.3246	1.323	0.00508626		0.5799	0.6007	0.5963	0.0109618
0.1 μg/ml	0.5184	0.5111	0.514	0.0036756		0.5074	0.4947	0.4833	0.0120558		1.3339	1.3262	1.3326	0.00412189		0.5832	0.5859	0.5778	0.00412432
0.5 μg/ml	0.5102	0.5157	0.5155	0.00311929		0.4908	0.5137	0.4901	0.013428		1.3289	1.3173	1.3183	0.00642806		0.5758	0.5947	0.5584	0.0181552
1 μg/ml	0.5175	0.5118	0.5127	0.00306431		0.0485	0.0514	0.0476	0.00198578		1.3171	1.3319	1.3335	0.00904212		0.5567	0.5694	0.5522	0.00891983
2 μg/ml	0.5124	0.5151	0.5136	0.00135277		0.0517	0.0475	0.0493	0.00210713		1.3082	1.3083	1.3225	0.00822739		0.5662	0.5634	0.5612	0.00250599
AMK
0.01 μg/ml	0.8624	0.8756	0.872	0.00682349		0.6878	0.6899	0.6818	0.00420357		1.4218	1.4379	1.448	0.013214		0.4994	0.486	0.5116	0.0128047
0.05 μg/ml	0.8572	0.8705	0.8643	0.00665507		0.7097	0.6549	0.6879	0.0275901		1.4352	1.4321	1.4428	0.00550545		0.5123	0.4905	0.4939	0.0117286
0.1 μg/ml	0.8595	0.8667	0.8629	0.00360185		0.0126	0.0145	0.0117	0.00142945		1.4349	1.4385	1.4418	0.00345109		0.5078	0.4948	0.4935	0.00790759
0.5 μg/ml	0.8554	0.8681	0.8624	0.00636108		0.0105	0.0148	0.0122	0.00216564		1.4339	1.4433	1.4479	0.00713583		0.4786	0.4817	0.4764	0.00266271
1 μg/ml	0.8608	0.8698	0.8674	0.00466047		0.0133	0.0128	0.0115	0.000929157		1.4447	1.4501	1.4408	0.00467012		0.478	0.4698	0.458	0.0100539
2 μg/ml	0.8622	0.8736	0.8712	0.00600999		0.0108	0.0142	0.0126	0.00170098		1.4496	1.4361	1.4328	0.00890112		0.4788	0.464	0.4663	0.0079643
CIP
0.01 μg/ml	1.3902	1.4158	1.4135	0.014163		0.0287	0.0271	0.0299	0.00140475		1.6402	1.6496	1.635	0.0074		1.665	1.653	1.6524	0.00710774
0.05 μg/ml	1.3025	1.3228	1.314	0.0101799		0.0295	0.0266	0.0289	0.0015308		1.6494	1.6289	1.6342	0.010641		1.6457	1.6626	1.6592	0.00893887
0.1 μg/ml	0.0548	0.0584	0.0575	0.0018735		0.0301	0.0299	0.0229	0.00410041		1.632	1.6421	1.6462	0.00730821		1.6437	1.6541	1.6669	0.0116207
0.5 μg/ml	0.0539	0.0569	0.0569	0.00173205		0.0274	0.0208	0.0296	0.00457967		1.6533	1.6302	1.6308	0.013167		1.4277	1.4289	1.4196	0.00505866
1 μg/ml	0.0542	0.0558	0.0556	0.00087178		0.0259	0.0236	0.0276	0.00200749		1.6307	1.6458	1.639	0.00756241		1.2429	1.2428	1.2484	0.00320468
2 μg/ml	0.053	0.0552	0.0548	0.00117189		0.0237	0.0246	0.0278	0.00215484		1.6351	1.6403	1.6309	0.00470886		1.1159	1.123	1.1343	0.00927955

## Sheet: aph(3’)-IIb
Raw data for comparison of aph(3’)-IIb gene expression in PA strains in response to CT supernatants
aph(3’)-IIb	PA-ATCC	PA-ATCC-CT-ATCCsup	PA-ATCC-CT-LBFsup	PA-ATCC-CT-HBFsup	PA-LBF	PA-LBF-CT-ATCCsup	PA-LBF-CT-LBFsup	PA-LBF-CT-HBFsup	PA-HBF	PA-HBF-CT-ATCCsup	PA-HBF-CT-LBFsup	PA-HBF-CT-HBFsup
Value 1	29.45	27.89	27.44	27.69	40.2801	40.97	30.4185	27.6719	25.1847	25.33	22.6024	25.1071
Value 2	29.89	28.21	27.9	27.25	40	40.61	30.5645	27.8388	25.1418	25.51	22.2712	25.2419
SD	0.311127	0.226274	0.325269	0.311127	0.198062	0.254558	0.103238	0.118016	0.0303011	0.127279	0.234179	0.0952868
rpoD
Value 1	31.11	30.56	31.34	30.67	40.0081	39.96	31	30	29.6243	30.32	30.1213	31.1564
Value 2	30.89	30.25	31	30.59	38.9819	39.77	31	28.9819	29.4243	29.87	29.4433	29.82
SD	0.155563	0.219203	0.240416	0.0565685	0.725622	0.13435	0	0.719926	0.141421	0.318198	0.479405	0.945025

## Sheet: gyrA
Raw data for comparison of gyrA gene expression in PA strains in response to CT supernatants
gyrA	PA-ATCC	PA-ATCC-CT-ATCCsup	PA-ATCC-CT-LBFsup	PA-ATCC-CT-HBFsup	PA-LBF	PA-LBF-CT-ATCCsup	PA-LBF-CT-LBFsup	PA-LBF-CT-HBFsup	PA-HBF	PA-HBF-CT-ATCCsup	PA-HBF-CT-LBFsup	PA-HBF-CT-HBFsup
Value 1	19.84	19.76	20.69	20.46	22.305	23.59	18.68	21.1529	20.2913	19.8869	16.6153	19.6363
Value 2	19.42	19.52	20.94	20.11	22.8965	23.99	19.2707	21.7863	20.2621	20.1734	17.4877	19.5652
SD	0.296985	0.169706	0.176777	0.247487	0.418262	0.282843	0.417724	0.447872	0.020648	0.202576	0.616825	0.0502762
rpoD
Value 1	23.57	23.33	24.35	24.12	27.4372	28.25	27.1284	28.2454	24.749	24.59	22.6664	23.3385
Value 2	23.49	23.89	24.65	23.89	28.579	28.58	28	28.579	24.1293	23.99	22.2454	23.6664
SD	0.0565685	0.39598	0.212132	0.162635	0.807368	0.233345	0.616288	0.235925	0.438191	0.424264	0.297749	0.231859
